# Supplementary material for: Deciphering peculiar protein-protein interacting modules in Deinococcus radiodurans
Source: Biol Direct. 2009 Apr 8;4:12. doi: 10.1186/1745-6150-4-12 (PMC2672081; doi:10.1186/1745-6150-4-12)
Supplement: Additional File 1 — The list of the 58 Orthologs. [file 1745-6150-4-12-S1.xls]

## Sheet: Feuille1
Ionizing-radiation-resistant bacteria (IRRB) (Dra, Deinococcus radiodurans; Dge, Deinococcus geothermalis; Kra, Kineococcus radiotolerans; Rxy, Rubrobacetr xylanophilus)
Orthologous	UniProtKB/TrEMBL accession	Function
DR_0108 Dgeo_2255 Krad_0755 Krad_4116 Krad_2662 Rxyl_1227	Q9RY43	hypothetical protein***MmpL***MmpL domain protein***Cna B domain protein***MmpL domain protein***MmpL	D
DR_0192 Dgeo_1510 Krad_4133 Rxyl_0700	Q9RXW3	MutT/NUDIX family protein***NUDIX hydrolase***NUDIX hydrolase***NUDIX hydrolase
DR_0268 Dgeo_0363 Krad_1302 Rxyl_2086	Q9RXP2	putative sulfonate/nitrate/taurine transport system***putative sulfonate/nitrate/taurine transport system***NMT1/THI5 like domain protein***pseudogene
DR_0433 Dgeo_0316 Krad_1931 Rxyl_1712	Q9RX82	beta-lactamase, putative [EC:3.5.2.6]***beta-lactamase [EC:3.5.2.6]***beta-lactamase [EC:3.5.2.6]***beta-lactamase
DR_0463 Dgeo_0539 Krad_3074 Rxyl_0319	Q9RX52	maltooligosyltrehalose synthase [EC:2.4.1.-]***malto-oligosyltrehalose synthase***malto-oligosyltrehalose synthase [EC:5.4.99.15]***malto-oligosyltrehalose synthase
DR_0464 Dgeo_0540 Krad_3075 Rxyl_0318	Q9RX51	maltooligosyltrehalose trehalohydrolase, putative***malto-oligosyltrehalose trehalohydrolase***malto-oligosyltrehalose trehalohydrolase***malto-oligosyltrehalose trehalohydrolase
DR_0505 Dgeo_2368 Krad_4241 Rxyl_0306	Q9RX10	5'-nucleotidase family protein [EC:3.1.3.5]***5'-nucleotidase-like [EC:3.1.3.5]***2',3'-cyclic-nucleotide 2'-phosphodiesterase [EC:3.1.4.16]***5'-nucleotidase-like protein [EC:3.1.3.5]
DR_0511 Dgeo_0111 Krad_3112 Rxyl_2084	Q9RX04	ABC transporter, ATP-binding protein***ABC transporter related***binding-protein-dependent transport systems inner membrane component***binding-protein-dependent transport systems inner membrane component
DR_0551 Dgeo_1221 Krad_3505 Rxyl_2455	Q9RWW4	glutaryl-CoA dehydrogenase, putative [EC:1.3.99.7]***acyl-CoA dehydrogenase-like protein [EC:1.3.99.7]***acyl-CoA dehydrogenase domain protein***acyl-CoA dehydrogenase-like protein
DR_0565 Dgeo_0049 Krad_4151 Rxyl_0500	Q9RWV0	putative polar amino acid transport system permease protein***permease YjgP/YjgQ***polar amino acid ABC transporter, inner membrane subunit***amino acid ABC transporter, permease protein, 3-TM region,
DR_0598 Dgeo_2227 Krad_1802 Rxyl_2445	Q9RWR8	hypothetical protein***peptidase M23B***lytic transglycosylase catalytic***peptidase M23B
DR_0620 Dgeo_1793 Krad_1683 Krad_3211 Rxyl_2773	Q9RWP6	hypothetical protein***transglutaminase-like protein***transglutaminase domain protein***transglutaminase domain protein***transglutaminase-like protein
DR_0625 Dgeo_1629 Krad_1840 Rxyl_3200	Q9RWP1	hypothetical protein***protein of unknown function DUF124***protein of unknown function DUF124***protein of unknown function DUF124
DR_0801 Dgeo_0857 Krad_0091 Rxyl_2038	Q9RW68	lycopene cyclase [EC:1.14.-.-]***lycopene cyclase, beta and epsilon [EC:1.14.-.-]***lycopene beta and epsilon cyclase***lycopene beta and epsilon cyclase [EC:1.14.-.-]
DR_0823 Dgeo_0575 Krad_3319 Rxyl_1172	Q9RW46	ROK family protein [EC:2.7.1.63]***ROK domain protein [EC:2.7.1.63]***ROK family protein***ROK domain containing protein
DR_0901 Dgeo_1695 Krad_1445 Rxyl_1413	Q9RVX0	ribosome-binding factor A, putative***ribosome-binding factor A***ribosome-binding factor A***ribosome-binding factor A
DR_0918 Dgeo_1792 Krad_3209 Rxyl_2775	Q9RVV4	MoxR-related protein***ATPase associated with various cellular activities, AAA_3***ATPase associated with various cellular activities AAA_3***ATPase associated with various cellular activities, AAA_3
DR_1028 Dgeo_0049 Krad_4151 Rxyl_0500	Q9RVK0	polar amino acid transport system permease protein***permease YjgP/YjgQ***polar amino acid ABC transporter, inner membrane subunit***amino acid ABC transporter, permease protein, 3-TM region,
DR_1096 Dgeo_1001 Krad_1209 Rxyl_1441	Q9RVD3	3-phosphoshikimate-1-carboxyvinyltransferase [EC:2.5.1.19]***3-phosphoshikimate 1-carboxyvinyltransferase [EC:2.5.1.19]***3-phosphoshikimate 1-carboxyvinyltransferase [EC:2.5.1.19]***3-phosphoshikimate 1-carboxyvinyltransferase [EC:2.5.1.19]
DR_1158 Dgeo_2600 Krad_2069 Rxyl_2841	Q9RV72	hypothetical protein
DR_1160 Dgeo_2601 Krad_2071 Rxyl_2843	Q9RV70	uricase***urate oxidase [EC:1.7.3.3]***urate oxidase [EC:1.7.3.3]***urate oxidase [EC:1.7.3.3]
DR_1271 Dgeo_1686 Krad_1900 Rxyl_1083	Q9RUW0	hypothetical protein***nitroreductase***nitroreductase***nitroreductase
DR_1355 Dgeo_1126 Krad_3039 Rxyl_0231	Q9RUM9	phosphatidylglycerophosphatase B-related protein***pseudogene***phosphoesterase PA-phosphatase related***phosphoesterase, PA-phosphatase related
DR_1597 Dgeo_1975 Krad_2925 Rxyl_0052	Q9RU00	glucose 6-phosphate dehydrogenase assembly protein OpcA, putative***glucose 6-phosphate dehydrogenase assembly protein OpcA, putative***OpcA protein***glucose-6-P dehydrogenase subunit-like protein
DR_1666 Dgeo_1584 Krad_4247 Rxyl_1273	Q9RTU0	potassium uptake protein KtrA***TrkA-N***TrkA-N domain protein***TrkA-N
DR_1700 Dgeo_1140 Krad_4196 Rxyl_0324	Q9RTQ6	daunorubicin C-13 ketoreductase***short-chain dehydrogenase/reductase SDR***short-chain dehydrogenase/reductase SDR***short-chain dehydrogenase/reductase SDR
DR_1765 Dgeo_1446 Krad_2744 Rxyl_2759	Q9RTJ7	hypothetical protein***uncharacterised peroxidase-related***uncharacterized peroxidase-related enzyme***uncharacterised peroxidase-related
DR_1784 Dgeo_1032 Krad_1359 Rxyl_1692	Q9RTI0	3-isopropylmalate dehydratase small subunit [EC:4.2.1.33]***3-isopropylmalate dehydratase, small subunit [EC:4.2.1.33]***3-isopropylmalate dehydratase, small subunit [EC:4.2.1.33]***3-isopropylmalate dehydratase, small subunit
DR_2074 Dgeo_1660 Krad_3154 Rxyl_1309	Q9RSQ0	putative 3-methyladenine DNA glycosylase [EC:3.2.2.-]***DNA-3-methyladenine glycosylase [EC:3.2.2.-]***DNA-3-methyladenine glycosylase***DNA-3-methyladenine glycosylase [EC:3.2.2.-]
DR_2091 Dgeo_1684 Krad_2809 Rxyl_1084	Q9RSN3	chalcone synthase, putative [EC:2.3.1.74]***chalcone and stilbene synthases-like protein [EC:2.3.1.74]***naringenin-chalcone synthase [EC:2.3.1.74]***chalcone and stilbene synthases-like protein [EC:2.3.1.74]
DR_2189 Dgeo_1487 Krad_3182 Rxyl_2954	Q9RSD5	hypothetical protein***peptidase S16, lon-like protein***peptidase S16 lon domain protein***peptidase S16, lon-like protein
DR_2242 Dgeo_0122 Krad_3337 Rxyl_1128	Q9RS85	thiol-specific antioxidant protein, putative***redoxin***alkyl hydroperoxide reductase/thiol specific antioxidant/Mal***redoxin
DR_2261 Dgeo_2171 Krad_0434 Rxyl_2760	Q9RS66	aldo/keto reductase
DR_2265 Dgeo_0279 Krad_0519 Rxyl_0609	Q9RS62	hypothetical protein***hypothetical protein***putative amino acid transporter***putative amino acid transporter
DR_2413 Dgeo_0120 Krad_0499 Rxyl_2688	Q9RRS2	chromate transport protein***chromate transporter***chromate transporter, chromate ion transporter (CHR) family***chromate transporter
DR_2531 Dgeo_0159 Krad_1860 Rxyl_2802	Q9RRG1	thiosulfate sulfurtransferase [EC:2.8.1.1]***3-mercaptopyruvate sulfurtransferase [EC:2.8.1.2]***rhodanese domain protein***thiosulfate sulfurtransferase [EC:2.8.1.1]
DR_2538 Dgeo_0944 Krad_2524 Rxyl_1032	Q9RRF4	cytochrome P450***cytochrome P450 [EC:1.14.14.1]***cytochrome P450***cytochrome P450
DR_2553 Dgeo_0416 Krad_4059 Rxyl_0491	Q9RRD9	carbohydrate kinase, putative***PfkB***PfkB domain protein***PfkB
DR_2612 Dgeo_0095 Krad_1525 Rxyl_0514	Q9RR84	DedA family protein***DedA family protein***SNARE associated Golgi protein***alkaline phosphatase
DR_2624 Dgeo_0158 Krad_1129 Rxyl_0591	Q9RR73	hypothetical protein
DR_A0004 Dgeo_0214 Krad_2068 Rxyl_0118	Q9RZE5	hypothetical protein***hypothetical protein***hypothetical protein***4-diphosphocytidyl-2C-methyl-D-erythritol synthase
DR_A0007 Dgeo_0187 Krad_2919 Krad_3923	Q9RZE2	putative ABC-2 type transport system ATP-binding protein***ABC transporter related***ABC transporter-related protein***daunorubicin resistance ABC transporter ATPase subunit***daunorubicin resistance ABC transporter ATP-binding subunit***ABC transporter related
DR_A0008 Dgeo_0185 Krad_0671 Rxyl_1548	Q9RZE1	putative ABC-2 type transport system permease protein***ABC-2 type transporter***ABC-2 type transporter***ABC-2 type transporter
DR_A0067 Dgeo_0809 Krad_2883 Rxyl_1583	Q9RZ87	3-oxoacid CoA-transferase subunit B [EC:2.8.3.5]***3-oxoacid CoA-transferase, subunit B [EC:2.8.3.5]***3-oxoacid CoA-transferase, B subunit [EC:2.8.3.5]***glutaconate CoA-transferase [EC:2.8.3.12]
DR_A0121 Dgeo_1177 Krad_4078 Rxyl_2911	Q9RZ32	aminotransferase, class III***aminotransferase class-III [EC:2.6.1.-]***aminotransferase class-III***aminotransferase class-III
DR_A0129 Dgeo_0385 Krad_2076 Rxyl_0117	Q9RZ24	xanthine dehydrogenase accessory factor***hypothetical protein [EC:3.5.1.-]***ATP-dependent helicase, putative***hypothetical protein
DR_A0147 Dgeo_2730 Krad_4453 Rxyl_0576	Q9RZ06	histidine ammonia-lyase [EC:4.3.1.3]
DR_A0148 Dgeo_2731 Krad_4450 Rxyl_0585	Q9RZ05	imidazolonepropionase [EC:3.5.2.7]
DR_A0151 Dgeo_2735 Krad_4452 Rxyl_0583	Q9RZ02	urocanate hydratase [EC:4.2.1.49]
DR_A0178 Dgeo_2604 Krad_2075 Rxyl_2839	Q9RYX6	xanthine dehydrogenase, C-terminal subunit [EC:1.17.1.4]***xanthine dehydrogenase [EC:1.17.1.4]***aldehyde oxidase and xanthine dehydrogenase molybdopterin binding***aldehyde oxidase and xanthine dehydrogenase, molybdopterin binding
DR_A0216 Dgeo_2506 Krad_3827 Rxyl_0627	Q9RYU2	esterase, putative***beta-lactamase***beta-lactamase***beta-lactamase
DR_A0222 Dgeo_2417 Krad_1221 Krad_2865	Q9RYT6	TDP-glucose-4,6-dehydratase-related protein***NAD-dependent epimerase/dehydratase***NAD-dependent epimerase/dehydratase***NAD-dependent epimerase/dehydratase***NAD-dependent epimerase/dehydratase
DR_A0308 Dgeo_2468 Krad_0018 Krad_4115 Rxyl_0140	Q9RYK4	transcriptional regulator, TetR family***transcriptional regulator, TetR family***O-antigen polymerase***transcriptional regulator, TetR family***transcriptional regulator, TetR family
DR_A0326 Dgeo_1684 Krad_2809 Rxyl_1084	Q9RYI6	chalcone synthase, putative***chalcone and stilbene synthases-like protein [EC:2.3.1.74]***naringenin-chalcone synthase [EC:2.3.1.74]***chalcone and stilbene synthases-like protein [EC:2.3.1.74]
DR_A0338 Dgeo_1534 Krad_1865 Rxyl_2207	Q9RYH5	kynureninase, putative***kynureninase [EC:3.7.1.3]***aminotransferase class V***aminotransferase, class V
DR_A0361 Dgeo_0150 Krad_0204 Krad_3987	Q9RYF7	cation transporter, putative***Mg2+ transporter protein, CorA-like protein***Mg2 transporter protein CorA family protein***magnesium and cobalt transport protein CorA***magnesium and cobalt transport protein CorA
DR_A0363 Dgeo_1398 Krad_3691 Rxyl_2417	Q9RYF5	P49 secreted protein***FAD dependent oxidoreductase***FAD dependent oxidoreductase***pseudogene
DR_A0368 Dgeo_2529 Krad_0014 Rxyl_2692	Q9RYF0	hypothetical protein***hypothetical protein***glycosyl transferase, group 1***hypothetical protein
