# Supplementary material for: Deciphering peculiar protein-protein interacting modules in Deinococcus radiodurans
Source: Biol Direct. 2009 Apr 8;4:12. doi: 10.1186/1745-6150-4-12 (PMC2672081; doi:10.1186/1745-6150-4-12)
Supplement: Additional File 2 — SAM T_08 blast result: Best-scoring hits from combining t06 t04 t2k version. If the E-value is poor (greater than 1.0e-02, for example), then the model should be regarded as speculative [15-18]. [file 1745-6150-4-12-S2.xls]

## Sheet: Sheet1
Additional file 2: SAM T_08 blast result: Best scoring hits from combining t06 t04 t2k version
if the E-value is greater than 1.0e-02, for example, then the model should be regarded as speculative [15-18] .
Sequence ID	PDB template	Length	Evalue	SCOP_ domains	Class	Fold	Superfamily	Familly	Protein	PSI-Blast	Evalue	Protein
DR_A0308-Q9RYK4	1qvtA	187	7.3164e-26	a.4.1.9 a.121.1.1	a	DNA/RNA-binding 3-helical bundle regulation of transcription, DNA-dependent	Homeodomain-like	Tetracyclin repressor-like,
DR_0918-Q9RVV4	1in6A	301	5.6276e-11	a.4.5.11	a	DNA/RNA-binding 3-helical bundle	"Winged helix" DNA-binding domain	Helicase DNA-binding domain	Holliday junction helicase RuvB
				c.37.1.20	a/b	P-loop containing nucleoside triphosphate hydrolases		Extended AAA-ATPase domain	Holliday junction helicase RuvB
DR_0823-Q9RW46	1z6rA	383	2.3858e-36	a.4.5.63	a	DNA/RNA-binding 3-helical bundle	"Winged helix" DNA-binding domain	ROK associated domain	Mlc protein N-terminal domain
				c.55.1.10	a/b	Ribonuclease H-like motif	Actin-like ATPase domain	ROK	Mlc protein
				c.55.1.10
DR_0192-Q9RXW3	2fb1A	224	1.2328e-35	a.4.5.68	a	DNA/RNA-binding 3-helical bundle	"Winged helix" DNA-binding domain	Nudix-associated domain	Hypothetical protein BT0354
				d.113.1.6	a+b	Nudix	Nudix	BT0354 N-terminal domain-like	Hypothetical protein BT0354
DR_2074-Q9RSQ0	1ewnA	201	8.4395e-28	b.46.1.2	b	FMT C-terminal domain-like		3-methyladenine DNA glycosylase (AAG, ANPG, MPG)	3-methyladenine DNA glycosylase (AAG, ANPG, MPG)
DR_A0129-Q9RZ24	2hmvA	140	8.0393e-02	c.2.1.9	a/b	NAD(P)-binding Rossmann-fold domains	NAD(P)-binding Rossmann-fold domains	Potassium channel NAD-binding domain	Ktn bsu222
DR_A0222-Q9RYT6	1ek6A	347	6.7617e-21	c.2.1.2	a/b	NAD(P)-binding Rossmann-fold domains	NAD(P)-binding Rossmann-fold domains	Tyrosine-dependent oxidoreductases	UDP-galactose 4-epimerase
DR_A0363-Q9RYF5	2iidA	484	9.0527e-25	c.3.1.2	a/b	FAD/NAD(P)-binding domain			L-aminoacid oxidase
				d.16.1.5	a+b	FAD-linked reductases		L-aminoacid/polyamine oxidase	L-aminoacid oxidase
DR_1666-Q9RTU0	1vctA	194	8.6600e-09	a.7.12.1	a	Spectrin repeat-like	PhoU-like	PhoU-like	Hypothetical protein PH0236
				d.286.1.1	a+b	TrkA C-terminal domain-like	TrkA C-terminal domain-like		Hypothetical protein PH0236
-	1id1A	154	1.4676e-07	c.2.1.9	a/b	NAD(P)-binding Rossmann-fold domains	NAD(P)-binding Rossmann-fold domains	Potassium channel NAD-binding domain	Rck domain from putative potassium channel Kch
DR_1700-Q9RTQ6	2gdzA	267	4.4747e-19	c.2.1.2	a/b	NAD(P)-binding Rossmann-fold domains	Tyrosine-dependent oxidoreductases		15-hydroxyprostaglandin dehydrogenase
DR_0801-Q9RW68	1pn0A	653	1.3278e-17	c.3.1.2	a/b	FAD/NAD(P)-binding domain		FAD-linked reductases	Phenol hydroxylase
				c.47.1.10	a/b	Thioredoxin fold	Thioredoxin-like	Glutathione peroxidase-like	Phenol hydroxylase
				d.16.1.2	a+b	FAD-linked reductases		PHBH-like	Phenol hydroxylase
DR_2261-Q9RS66	1exbA	327	1.3526e-38	c.1.7.1	a/b	TIM beta/alpha-barrel	NAD(P)-linked oxidoreductase	Aldo-keto reductases (NADP)	voltage dependant k+ channel subunit
DR_0463-Q9RX52	1uokA	559	1.0702e-47	b.71.1.1	b	Glycosyl hydrolase domain		alpha-Amylases, C-terminal beta-sheet domain	Oligo-1,6-glucosidase
				c.1.8.1	a+b	FMN-dependent nitroreductase-like		NADH oxidase/flavin reductase	NADH oxidase
DR_1271-Q9RUW0	1noxA	201	2.1565e-30	d.90.1.1	a+b	FMN-dependent nitroreductase-like		NADH oxidase/flavin reductase	NADH oxidase
DR_0505-Q9RX10	1hp1A	517	2.6232e-45	d.114.1.1	a+b	5'-nucleotidase (syn. UDP-sugar hydrolase), C-terminal domain			5'-nucleotidase (syn. UDP-sugar hydrolase)
				d.159.1.2	a+b	Metallo-dependent phosphatases	5'-nucleotidase (syn. UDP-sugar hydrolase), N-terminal domain		5'-nucleotidase (syn. UDP-sugar hydrolase), N-terminal domain
DR_A0151-Q9RZ02	1uwkA	555	2.2384e-72	e.51.1.1	a and b	Urocanase	Urocanase		Urocanate hydratase HutU	catalise la dégradation de histidine	lie au NAD+
DR_A0147-Q9RZ06	1gkmA	510	2.5768e-64	a.127.1.2	a	L-aspartase-like		HAL/PAL-like	Histidine ammonia-lyase (HAL)
DR_A0368-Q9RYF0	2iw1A	371	2.1457e-31	c.87.1.8	a/b	UDP-Glycosyltransferase/glycogen phosphorylase	transfert of glycosyl group from UDP to hydrophobic molecule	Glycosyl transferases group 1	Lipopolysaccharide core biosynthesis protein RfaG
DR_A0148-Q9RZ05	1yrrA	382	1.0029e-24	b.92.1.5 c.1.9.10	b	Composite domain of metallo-dependent hydrolases	Composite domain of metallo-dependent hydrolases	NagA	NagA
DR_A0067-Q9RZ87	1ooyA	464	1.2607e-26	c.124.1.3 c.124.1.2	a/b	NagB/RpiA/CoA transferase-like	NagB/RpiA/CoA transferase-like	CoA transferase beta subunit-like
DR_A0216-Q9RYU2	1ei5A	519	6.1011e-44	b.61.3.1	b	Streptavidin-like	D-aminopeptidase, middle and C-terminal domains		D-aminopeptidase, middle and C-terminal domains
				e.3.1.1	a and b	beta-lactamase/transpeptidase-like			D-aminopeptidase, middle and C-terminal domains
DR_0620-Q9RWP6	1yvrA	521	1.1767e-04	a.118.25.1	a	alpha-alpha superhelix	TROVE domain-like	TROVE domain-like	60-kda SS-aARo ribonucleoprotein
				c.62.1.5	a	Tetracyclin repressor-like, C-terminal domain			Multidrug binding protein QacR
DR_2091-Q9RSN3	1tedA	369	1.7983e-40	c.95.1.2	a/b	Thiolase-like		Chalcone synthase-like	Polyketide synthase PKS18
DR_A0326-Q9RYI6	1tedA	369	2.1719e-44	c.95.1.2	a/b	Thiolase-like		Chalcone synthase-like	Polyketide synthase PKS18
DR_A0338-Q9RYH5	1kmkA	406	2.6540e-37	c.67.1.3	a/b	PLP-dependent transferases		Cystathionine synthase-like	NifS-like protein/selenocysteine lyase
DR_A0121-Q9RZ32	1zodA	432	3.3483e-39	c.67.1.4	a/b	PLP-dependent transferases		GABA-aminotransferase-like	Dialkylglycine decarboxylase
DR_A0178-Q9RYX6	1v97A	1299	7.0521e-66	a.56.1.1	a	CO dehydrogenase ISP C-domain like			Xanthine oxidase, domain 2
				d.15.4.2	a+b	beta-Grasp	2Fe-2S ferredoxin-like		Xanthine oxidase, domain 2	catalyse la réaction hypoxantine --> ac. Urique + H2O2
				d.41.1.1	a+b	alpha/beta-Hammerhead	CO dehydrogenase molybdoprotein		Xanthine oxidase, domain 2
				d.87.2.1	a+b	CO dehydrogenase flavoprotein C-domain-like			Xanthine oxidase, domain 4
				d.133.1.1	a+b	Molybdenum cofactor-binding domain	Molybdenum cofactor-binding domain		Xanthine oxidase, C-terminal domain
				d.145.1.3	a+b	FAD-binding domain		CO dehydrogenase flavoprotein N-terminal domain-like	Xanthine oxidase, domain 3
DR_2242-Q9RS85	2cx4A	162	1.5287e-23	c.47.1.10	a/b	Thioredoxin fold	Thioredoxin-like	Glutathione peroxidase-like	Bacterioferritin comigratory protein
DR_0551-Q9RWW4	2ddhA	623	5.2675e-53	a.29.3.2	a	Bromodomain-like	Acyl-CoA dehydrogenase C-terminal domain-like	acyl-CoA oxidase C-terminal domains	Peroxisomal acyl-CoA oxidase-II, domains 3 and 4
				a.29.3.2
				e.6.1.2	a/b	Thioredoxin fold	Thioredoxin-like	Glutathione peroxidase-like	Bacterioferritin comigratory protein
DR_1765-Q9RTJ7	2gmyA	148	1.9812e-21	a.152.1.3	a	AhpD-like		Atu0492-like	Hypothetical protein Atu0492
DR_2189-Q9RSD5	1zboA	198	3.8616e-31	b.122.1.10	b	PUA domain-like		LON domain-like	Hypothetical protein BPP1347
DR_0625-Q9RWP1	1pg6A	217	2.4687e-27	b.82.5.2	b	Double-stranded beta-helix	TRAP-like	PA3696/SPS0176-like	Hypothetical protein SPyM3_0169
DR_1158-Q9RV72	2o70A	166	7.9853e-25	0						hypothetical protein
DR_1784-Q9RTI0	1v7lA	163	4.4694e-25	c.8.2.1	a/b	The "swivelling" beta/beta/alpha domain	LeuD/IlvD-like	LeuD-like	Isopropylmalate isomerase LeuD
DR_2612-Q9RR84	1hh1A	143	2.3565e+01	c.52.1.18						ref|ZP_02974879.1|	1e-57	alkaline phosphatase
DR_2531-Q9RRG1	1rhsA	294	3.9568e-42	c.46.1.2	a/b	Rhodanese/Cell cycle control phosphatase		Multidomain sulfurtransferase (rhodanese)	Rhodanese
				c.46.1.2
DR_2553-Q9RRD9	1rkdA	307	8.9713e-33	c.72.1.1	a/b	Ribokinase-like			Ribokinase
DR_2538-Q9RRF4	1cptA	413	3.0500e-52	a.104.1.1	a	Cytochrome P450			Cytochrome P450-TERP
DR_0620-Q9RWP6	1josA	101	3.5743e-15	d.52.7.1	a+b	Alpha-lytic protease prodomain-like	Ribosome-binding factor A, RbfA		Ribosome-binding factor A, RbfA
DR_0598-Q9RWR8	1qwyA	235	1.9867e-26	b.84.3.2	b	Barrel-sandwich hybrid	Duplicated hybrid motif	Peptidoglycan hydrolase LytM	Peptidoglycan hydrolase LytM
DR_1355-Q9RUM9	1d2tA	223	7.5672e-23	a.111.1.1	a	Acid phosphatase/Vanadium-dependent haloperoxidase		Type 2 phosphatidic acid phosphatase, PAP2	Bacterial acid phosphatase
DR_A0004-Q9RZE5	1e5kA	189	3.7078e-21	c.68.1.8	a/b	Nucleotide-diphospho-sugar transferases		Molybdenum cofactor biosynthesis protein MobA	Molybdenum cofactor biosynthesis protein MobA
DR_1597-Q9RU00	1omzA	254	4.3193e+01	c.68.1.15	a/b	Nucleotide-diphospho-sugar transferases		Exostosin	Alpha-1,4-N-acetylhexosaminyltransferase
DR_1096-Q9RVD3	1mi4A	428	5.4356e-52	d.68.2.2	a+b	IF3-like	EPT/RTPC-like	Enolpyruvate transferase, EPT	5-enol-pyruvyl shikimate-3-phosphate (EPSP) synthase
DR_0268-Q9RXP2	1us5A	298	1.0729e-11	c.94.1.1	a/b	Periplasmic binding protein-like II		Phosphate binding protein-like	Putative GluR0 ligand binding core
DR_0433-Q9RX82	2cc1A	263	2.0363e-36	e.3.1.1	a and b	beta-lactamase/transpeptidase-like			beta-Lactamase, class Aé
DR_0464-Q9RX51	2bhuA	581	2.7597e-43	b.1.18.2	b	Immunoglobulin-like beta-sandwich	E set domains	E-set domains of sugar-utilizing enzymes	Glycosyltrehalose trehalohydrolase, N-terminal domain N
				b.71.1.1	b	Glycosyl hydrolase domain		alpha-Amylases, C-terminal beta-sheet domain	Glycosyltrehalose trehalohydrolase, N-terminal domain N
				c.1.8.1	a+b	T-fold	Tetrahydrobiopterin biosynthesis enzymes-like	Urate oxidase (uricase)	Urate oxidase (uricase)
DR_1160-Q9RV70	1vaxA	288	2.3970e-38	d.96.1.4	a+b	T-fold	Tetrahydrobiopterin biosynthesis enzymes-like	Urate oxidase (uricase)	Urate oxidase (uricase)
				d.96.1.4
DR_0511-Q9RX04	1oxxK	353	9.5382e-35	b.40.6.3	b	OB-fold	MOP-like	ABC-transporter additional domain	Glucose transport protein GlcV, N-terminal domain
				c.37.1.12	a/b	P-loop containing nucleoside triphosphate hydrolases		ABC transporter ATPase domain-like	Glucose transport protein GlcV, N-terminal domain
DR_0108-Q9RY43	2gifA	1033	4.0838e-91	0						ref|ZP_00237204.1|	5e-94	transporter, MMPL family
DR_0565-Q9RWV0	2onkC,	253	1.2814e-17	0						ref|NP_294288.1|	1e-119	ABC transporter
DR_2265-Q9RS62	3dh4A	513	7.9764e-09	0						ref|ZP_00996216.1|	1e-126	putative amino acid transporter
DR_A0008-Q9RZE1	1g5aA	628	6.5584e+00	b.71.1.1 c.1.8.1	-	-	-	-		ref|YP_603657.1|	3e-81	ABC-2 type transporter
DR_A0361-Q9RYF7	2bbhA	224	4.4726e-29	d.328.1.1	a/b	CorA soluble domain-like	CorA soluble domain-like	Magnesium transport protein CorA	Magnesium transport protein CorA
DR_1028-Q9RVK0	2onkC	253	1.8713e-17	0						ref|NP_294752.1|	3e-117	ABC transporter
DR_A0007-Q9RZE2	1oxxK	353	6.5322e-23	b.40.6.3	b	OB-fold	MOP-like	ABC-transporter additional domain	Glucose transport protein GlcV
				c.37.1.12	a/b	P-loop containing nucleoside triphosphate hydrolases	P-loop containing nucleoside triphosphate hydrolases	ABC transporter ATPase domain-like	Glucose transport protein GlcV
DR_2624-Q9RR73	1em2A	229	5.1643e+01	d.129.3.2	a+b	TBP-like	Bet v1-like	STAR domain	Lipid transport domain of Mln64	ref|ZP_00994325.1|	3e-27	putative membrane protein
DR_2413-Q9RRS2	3dboA	35	7.8395e-01							ref|YP_133847.1|	2e-81	chromate transporter
